# Supplementary material for: The polarity protein Dlg5 regulates collective cell migration during Drosophila oogenesis
Source: PLoS One. 2019 Dec 19;14(12):e0226061. doi: 10.1371/journal.pone.0226061 (PMC6922378; doi:10.1371/journal.pone.0226061)
Supplement: S2 Table — (XLSX) [file pone.0226061.s012.xlsx]

## Sheet: Table S2. The screen data
Stock Number	Insertion Site	Disrupted Gene 1	Disrupted Gene 2	Delay	Normal	Total	Delay/Total	Normal/Total	Comment
5615	.	.	.	0	24	24	0	1	Control
10303	037B08-037B09	NFSA	.	0	13	13	0	1
10357	021F01-021F02	NFSA	.	0	11	11	0	1
10359	035D02	escargot	.	.	.	.	.	.	No clone generated
10362	035F01	cropped	.	0	15	15	0	1
10363	029E04-029E06	raw	.	.	.	.	.	.	No clone generated
10367	021F01	capulet	.	0	8	8	0	1
10375	027C04	Heterogeneous nuclear ribonucleoprotein at 27C	.	0	22	22	0	1
10382	024A02-024A04	foraging	.	0	14	14	0	1
10384	035D04	Cyclin E	.	0	10	10	0	1
10386	033A01-033A02	crooked legs	.	0	16	16	0	1
10388	023C01-023C03	lilliputian	.	0	13	13	0	1
10391	038B03-038B05	nebbish	.	0	21	21	0	1
10403	026B02	little imaginal discs	.	0	12	12	0	1
10418	021E04	Star	.	.	.	.	.	.	No clone generated
10435	031D01	no mitochondrial derivative	.	0	19	19	0	1
10440	022A05-022A06	NFSA	.	0	22	22	0	1
10442	021B04-021B05	kismet	.	0	11	11	0	1
10446	033D01-033D02	Rab-protein 6	.	0	13	13	0	1
10448	021B08	U2 small nuclear riboprotein auxiliary factor 38	.	0	15	15	0	1
10451	024E01	turtle	.	0	12	12	0	1
10453	030A02-030A06	taiman	.	10	0	10	1	0
10457	023B06	overgrown hematopoietic organs at 23B	.	0	16	16	0	1
10462	037F02	spitz	.	0	10	10	0	1
10463	034A03	Vha68-2	.	0	13	13	0	1
10464	028D01-028D02	microtubule star	.	0	13	13	0	1
10469	029A01	Btk family kinase at 29A	.	0	11	11	0	1
10472	027C04	xl6	.	0	23	23	0	1
10473	025C01	viking	Collagen type IV	0	10	10	0	1
10474	023D03	Mothers against dpp	.	0	14	14	0	1
10475	034B09	CG9302	β'-coatomer protein	0	11	11	0	1
10476	031E01	KDEL receptor	.	0	17	17	0	1
10479	025C01	Collagen type IV	viking	0	12	12	0	1
10480	026F06	CG11329	.	0	21	21	0	1
10481	023F05-023F06	Thor	.	0	16	16	0	1
10483	021B08	Hsp70/Hsp90 organizing protein homolog	.	0	13	13	0	1
10484	021F01	lethal(2)k00619	.	0	13	13	0	1
10487	034F01	lethal (2) 34Fa	.	0	14	14	0	1
10490	024D04	echinoid	.	0	10	10	0	1
10492	029C01	U6atac snRNA at 29B	CG13394	0	15	15	0	1
10493	021A01-021A04	NFSA	.	0	11	11	0	1
10499	030E01	string of pearls	.	0	12	12	0	1
10504	025D02	CG14033	thickveins	0	17	17	0	1
10505	034C04	kuzbanian	.	0	20	20	0	1
10506	026B02	Eukaryotic initiation factor 4a	.	0	15	15	0	1
10507	021B05	RNaseP protein p30	.	0	10	10	0	1
10508	037C01	Dopa decarboxylase	.	0	11	11	0	1
10512	038D01	CG31680	.	0	17	17	0	1
10513	030C07	Zinc finger protein 30C	.	0	16	16	0	1
10517	031F03-031F04	NFSA	.	0	21	21	0	1
10520	032E01-032E02	abrupt	.	0	12	12	0	1
10523	032C01	SCAR	.	0	19	19	0	1
10536	036B02	CAS/CSE1 segregation protein	midway	0	25	25	0	1
10538	029E04	CG9298	.	0	14	14	0	1
10539	033C04	Threonyl-tRNA synthetase	.	2	31	33	0.0606061	0.939394
10553	027D05-027D07	milton	.	0	18	18	0	1
10563	032B01	porin	.	0	20	20	0	1
10566	034D01	Son of sevenless	.	0	13	13	0	1
10568	028C07-028C09	NFSA	.	0	16	16	0	1
10572	037B11	Catecholamines up	.	0	13	13	0	1
10573	033F01-033F02	CG5776	CG12292	1	14	15	0.0666667	0.933333
10575	034D06	RNA polymerase II 33kD subunit	mRpS23	0	20	20	0	1
10578	032C01	piwi	.	0	12	12	0	1
10579	039E03	Decondensation factor 31	.	0	18	18	0	1
10580	023D05	v(2)k05816	.	0	10	10	0	1
10583	025D05	vrille	.	0	14	14	0	1
10586	023A06-023B01	Activin Like Protein at 23B	.	0	17	17	0	1
10593	034B01	NG	.	0	24	24	0	1
10596	021B04-021B06	NG	.	0	21	21	0	1
10601	037C05	brain tumor	.	0	11	11	0	1
10617	031A02	Pendulin	.	0	16	16	0	1
10625	030E01	Bekka	CG5924	0	13	13	0	1
10626	025F04	CG11030	.	0	18	18	0	1
10630	021C02	expanded	.	0	13	13	0	1
10635	031B01	maternal expression at 31B	.	0	10	10	0	1
10644	031D08	Ribonucleoside diphosphate reductase large subunit	.	0	21	21	0	1
10645	036C09	Aac11	.	0	16	16	0	1
10646	021B03	split ends	.	0	13	13	0	1
10648	033E04	Ef1α-like factor	SC35	0	22	22	0	1
10649	034C03	B4	.	0	14	14	0	1
10651	021C02	expanded	.	0	9	9	0	1
10652	034A01	NG	.	0	23	23	0	1
10654	030C05	hoi-polloi	.	0	17	17	0	1
10656	029C03	A kinase anchor protein 200	.	0	20	20	0	1
10665	034D01	CG7364	.	0	18	18	0	1
10669	034A01	kekkon-1	.	0	16	16	0	1
10673	026D01	CG9523	.	0	12	12	0	1
10679	029D04	Angiotensin-converting enzyme-related	.	0	22	22	0	1
10680	032E02	CENP-ana	.	0	26	26	0	1
10681	023F03	Thor	.	0	17	17	0	1
10687	034B07	Nnp-1	.	0	15	15	0	1
10689	035B08	Suppressor of Hairless	.	0	10	10	0	1
10690	034B06	NG	.	0	21	21	0	1
10692	022C03	Glycogen phosphorylase	.	0	16	16	0	1
10758	030B	ND	.	0	20	20	0	1
10786	022E01	Rab-protein 5	.	0	13	13	0	1
10794	024C01-024C02	brother of odd with entrails limited	.	0	19	19	0	1
10810	035B04	moladietz	.	0	12	12	0	1
10835	024A-024B	NFSA	.	0	13	13	0	1
10838	024E05	Trehalose-6-phosphate synthase 1	.	0	16	16	0	1
10841	021D01	cabut	.	0	15	15	0	1
10845	025C03	Eukaryotic initiation factor 3 p40 subunit	.	0	17	17	0	1
10848	030E01	FK506-binding protein FKBP59	.	0	11	11	0	1
10854	034A01	kekkon-1	.	0	16	16	0	1
10863	031F04	Myosin 31DF	.	0	20	20	0	1
10879	039B03	CG8678	.	0	8	8	0	1
10910	029B02	Ribosomal protein S13	.	0	13	13	0	1
10916	022B01-022B02	CG17646	.	0	15	15	0	1
10919	034E05-034E06	rickets	.	0	18	18	0	1
10952	037B09	Ribosomal protein L30	robl37BC	0	21	21	0	1
10954	026D01	CG13982	.	0	10	10	0	1
10959	022C01	CG31672	.	0	11	11	0	1
10963	025B05	GDP-mannose 4,6-dehydratase	CG3792	0	18	18	0	1
10964	025B01	CG31660	.	0	14	14	0	1
10965	023F03	Pdsw	.	0	16	16	0	1
10968	034A08	CG5287	.	0	22	22	0	1
10972	027F04	mir-275	.	0	13	13	0	1
10973	025C01-025C02	CG31917	.	0	14	14	0	1
10983	025B01	CG3036	.	0	16	16	0	1
10985	021B05	kismet	.	0	21	21	0	1
10986	038A07	CG33316	.	0	10	10	0	1
10988	031F05	Fatty acid (long chain) transport protein	.	0	31	31	0	1
10995	036B01	Myosin heavy chain	.	0	16	16	0	1
10997	027C07	Coproporphyrinogen oxidase	.	0	9	9	0	1
11006	036C09	dorsal	.	0	23	23	0	1
12037	022D01	NG	.	0	13	13	0	1
12042	029F07	rolling stone	.	0	12	12	0	1
12169	021E02	dribble	.	0	15	15	0	1
12170	022D04	lethal (2) s5379	CG15387	0	13	13	0	1
12176	035D02	lace	.	0	12	12	0	1
12177	035D04	lethal (2) 35Df	small nuclear RNA U5 at 35EF	0	16	16	0	1
12178	035F01	PRL-1	.	0	21	21	0	1
12179	035F01	mitochondrial ribosomal protein L4	.	0	10	10	0	1
12212	035F01	twine	.	0	15	15	0	1
12308	021E01-021E02,	NFSA	.	0	23	23	0	1
12318	028D01-028D02	microtubule star	.	0	11	11	0	1
12328	038C01-038C02	NFSA	.	0	20	20	0	1
12384	032A04-032A05	NFSA	.	0	33	33	0	1
12385	031E01-031E03	NFSA	.	0	16	16	0	1
12386	026B05-026B06	NFSA	.	0	18	18	0	1
12388	031F01-031F02	NFSA	.	0	12	12	0	1
12393	036F02-036F04	NFSA	.	0	26	26	0	1
12745	021B05	kismet	.	0	12	12	0	1
12752	030C05	cAMP-dependent protein kinase 1	.	0	10	10	0	1
12809	035D04	lethal (2) 35Di	.	0	16	16	0	1
12894	023C05	CG17259	.	0	19	19	0	1
13013	025C05	polypeptide GalNAc transferase 5	.	0	23	23	0	1
13053	035D04	Gliotactin	CG3793	0	20	20	0	1
13071	035D04	Cyclin E	.	0	16	16	0	1
13087	038C05	spire	.	0	21	21	0	1
13092	022B04	CG7337	.	0	12	12	0	1
13097	026B05	Kruppel homolog 1	.	0	19	19	0	1
13134	035F12	chiffon	.	0	21	21	0	1
13195	030B12	glial cells missing	.	0	6	6	0	1
13364	024D04	echinoid	.	0	7	7	0	1
13510	023A01	Dynamin related protein 1	.	2	21	23	0.0869565	0.913043
13685	028D02	CG18591	CG7102	0	13	13	0	1	Straight wing flies existed in the stocks
13692	032F02	CG6509,Dlg5	.	9	24	33	0.272727	0.727273
13735	035C05	CG15266	.	.	.	.	.	.	No clone generated
13759	039D01	NG	.	0	17	17	0	1
13805	026D07	CG9535	.	.	.	.	.	.	No clone generated
13853	038A01	Leukocyte-antigen-related-like	.	0	10	10	0	1
13942	037E04	second mitotic wave missing	CG10189	0	6	6	0	1
13957	028C04	Laminin B1	.	.	.	.	.	.	No clone generated
13964	025E05	CG7277	CG31989	1	11	12	0.0833333	0.916667
13970	028E08	CG31900	CG8552	0	11	11	0	1
13978	038C06	Arc-p34	.	0	11	11	0	1	Straight wing flies existed in the stocks
13980	027C04	CG10354	.	0	10	10	0	1
13984	023A03	Transportin-Serine/Arginine rich	.	.	.	.	.	.	No clone generated
14069	033F01	NG	.	0	15	15	0	1
14090	022F04	out at first	.	0	5	5	0	1
14201	032E02	abrupt	.	.	.	.	.	.	No clone generated
14213	029D04	CG13089	.	.	.	.	.	.	No clone generated
14263	030C09	Inositol 1,4,5-triphosphate kinase 1	.	0	4	4	0	1
14268	022F01	decapentaplegic	.	.	.	.	.	.	No clone generated
14351	026B02	infertile crescent	.	2	30	32	0.0625	0.9375
14360	025D04	NG	.	0	22	22	0	1
14362	026B04	CG9140	.	0	12	12	0	1
14422	038E10	CG9328	.	.	.	.	.	.	No clone generated
14450	022E01	Rab-protein 5	smell impaired 21F	0	21	21	0	1
14465	036C07	CG15141	.	.	.	.	.	.	No clone generated
14473	026B04	Kruppel homolog 2	.	2	33	35	0.0571429	0.942857
14476	024D02	NG	.	0	12	12	0	1
14486	033D04	CG5446	CG6388	.	.	.	.	.	No clone generated
14493	036C07	CLIP-190	.	1	40	41	0.0243902	0.97561
14563	023A03	CG31689,Sensitized chromosome inheritance modifier 13	.	10	22	32	0.3125	0.6875
14594	022A06	CG31666	.	0	19	19	0	1
14597	037B06	CG18397	.	2	30	32	0.0625	0.9375
14633	022D01	anterior open	.	0	6	6	0	1
14694	022F03	transfer RNA:tyr1:22Fb	transfer RNA:tyr1:22Fa	0	23	23	0	1
14704	035F01	cropped	.	0	9	9	0	1
14711	036A02	Tetratricopeptide repeat protein 2	.	0	16	16	0	1
14733	023E01	CG3347	.	0	8	8	0	1
14738	023A03-023A05	anterior pharynx defective 1	CG9894	.	.	.	.	.	No clone generated
14796	023A03	Sensitized chromosome inheritance modifier 12	.	0	7	7	0	1
14881	024F03	mitochondrial ribosomal protein L27	.	.	.	.	.	.	No clone generated
14898	035B10	vasa	.	0	20	20	0	1
14928	035D02	NG	.	.	.	.	.	.	No clone generated
14931	036A10	grapes	.	.	.	.	.	.	No clone generated
14937	021B02	CG3164	.	0	9	9	0	1
14939	022B01	CG17657	.	0	13	13	0	1
14970	037F01	CG10337	.	0	27	27	0	1
15000	028D01	Receptor of activated protein kinase C 1	.	5	13	18	0.277778	0.722222
15096	025F01	NG	.	1	38	39	0.025641	0.974359
15100	027C06	CG10158	.	0	12	12	0	1
15108	035B04	outspread	.	0	14	14	0	1
15112	033A02	extra sexcombs	.	2	35	37	0.0540541	0.945946
15116	025A02	NG	.	0	21	21	0	1
15121	035D06	Cyclin E	.	0	13	13	0	1
15142	027A01	Thrombospondin	.	0	12	12	0	1
15151	021F01	CG4896	.	.	.	.	.	.	No clone generated
15222	035B08	CG4103	lethal (2) 35Bd	1	28	29	0.0344828	0.965517
15234	037A01	CG10336	.	0	28	28	0	1
15249	039A04	CG9252	.	0	17	17	0	1
15254	034A01	NG	.	.	.	.	.	.	No clone generated
15261	035E02	Bicaudal C	.	0	11	11	0	1
15273	037B10	mind bomb 2	.	0	18	18	0	1
15319	027F04	CG5973	.	.	.	.	.	.	No clone generated
15343	030B05	GDP dissociation inhibitor	.	0	14	14	0	1
15654	031A02	Pendulin	NG	0	17	17	0	1
15758	036A12	Vacuolar H[+]-ATPase SFD subunit	CG31782	0	11	11	0	1
15759	029C04	A kinase anchor protein 200	.	1	13	14	0.0714286	0.928571
15810	021B02	NG	.	0	5	5	0	1
15841	034B08	CG9305	CG6565	.	.	.	.	.	lethal after heat shock, no straight wing progeny
15912	033E07	bunched	.	0	4	4	0	1
15944	023D03	CG12400	.	.	.	.	.	.	No clone generated
15955	023C05	CG3523	.	0	12	12	0	1
15963	037A01	CG10336	male-specific lethal 1	0	21	21	0	1
15997	028E03	Macroglobulin complement-related	.	0	19	19	0	1
16005	024E05	CG3652	lethal (2) k05819	.	.	.	.	.	No clone generated
16050	036F05	Fasciclin 3	.	0	22	22	0	1
16078	038A03	CdGAPr	.	0	19	19	0	1
16165	026B05	stathmin	.	0	19	19	0	1
16190	033D02	arrest	.	1	17	18	0.0555556	0.944444
16368	028D03	CG12560	.	0	11	11	0	1
16376	032B01	CG6700	.	.	.	.	.	.	No clone generated
16379	034B09	β'-coatomer protein	CG9302	0	13	13	0	1
16445	021B01	NG	.	.	.	.	.	.	No clone generated
16447	022B01	CG18317	.	0	15	15	0	1
16516	025D04	vrille	.	0	20	20	0	1
16531	024C05	CG3921	.	.	.	.	.	.	No clone generated
NG: No gene
NFSA: No flanking sequence available to perform a BLAST search
